# Supplementary material for: Effects of a small-sided games training program in youth male soccer players: variations of the locomotor profile while interacting with baseline level and with the accumulated load
Source: BMC Sports Sci Med Rehabil. 2022 Nov 23;14:198. doi: 10.1186/s13102-022-00595-y (PMC9686017; doi:10.1186/s13102-022-00595-y)
Supplement: Supplementary file 1 — Additional file 1. Dataset of heart rate and locomotor responses during the 3v3 format [file 13102_2022_595_MOESM1_ESM.xlsx]

## Sheet: 3v3_HRmean
	3v3_39m24m	3v3_39m24m	3v3_39m24m	3v3_39m24m	Média	DP	CV			3v3_32m19m	3v3_32m19m	3v3_32m19m	3v3_32m19m	Média	DP	CV				TOTAL
	155	153	170	176	163.5	11.2694	6.89262			150	159	179	175	165.75	13.5984	8.20417				164.625
	137	183	178	169	166.75	20.662	12.391			151	177	174	159	165.25	12.339	7.46685				166
	142	160	174	169	161.25	14.0801	8.73186			158	162	180	173	168.25	10.0789	5.9904				164.75
	122	178	168	191	164.75	30.0153	18.2187			125	164	181	142	153	24.5628	16.0541				158.875
	131	167	179	182	164.75	23.4147	14.2123			148	167	132	184	157.75	22.6035	14.3287				161.25
	163	172	187	168	172.5	10.3441	5.99657			172	160	195	163	172.5	15.843	9.18434				172.5
	179	167	179	173	174.5	5.74456	3.29201			167	172	152	181	168	12.1381	7.22506				171.25
	173	184	186	184	181.75	5.90903	3.25119			172	132	187	180	167.75	24.6086	14.6698				174.75
	174	171	181	176	175.5	4.20317	2.39497			176	173	184	174	176.75	4.99166	2.82414				176.125
	143	160	169	177	162.25	14.5917	8.99332			154	169	183	184	172.5	14.1067	8.17782				167.375
	146	172	176	185	169.75	16.7407	9.86196			146	173	182	172	168.25	15.5	9.21248				169
	142	168	171	174	163.75	14.7054	8.98042			149	161	179	179	167	14.6969	8.80056				165.375
	146	175	177	162	165	14.3062	8.67041			150	180	187	171	172	16.0624	9.33859				168.5
	162	180	159	180	170.25	11.3248	6.65184			164	177	169	172	170.5	5.44671	3.19455				170.375
	164	177	184	172	174.25	8.4212	4.83283			167	178	191	176	178	9.89949	5.56151				176.125
	160	179	172	175	171.5	8.18535	4.7728			187	174	162	173	174	10.2307	5.8797				172.75
	178	174	161	180	173.25	8.53913	4.92879			179	168	150	169	166.5	12.0692	7.2488				169.875
	173	181	177	164	173.75	7.27438	4.1867			173	179	164	173	172.25	6.18466	3.59051				173
	176	132	162	160	157.5	18.43	11.7016			180	186	172	142	170	19.5278	11.4869				163.75
	174	174	146	179	168.25	15.0194	8.92685			183	169	158	122	158	26.0896	16.5124				163.125
Média	157	170.35	172.8	174.8	168.738	13.159	7.89443			162.55	169	173.05	168.2	168.2	14.5289	8.74757				168.469
DP	17.3023	12.1364	10.087	7.971	5.96452	6.49716	4.04346			15.7663	11.4202	15.8661	15.8699	6.25216	6.28931	4.06191				4.95172

## Sheet: 3v3_HRmax
	3v3_39m24m	3v3_39m24m	3v3_39m24m	3v3_39m24m	Média	DP	CV		3v3_32m19m	3v3_32m19m	3v3_32m19m	3v3_32m19m	Média	DP	CV		MÉDIA
	201	181	181	191	188.5	9.57427	5.07919		186	182	188	187	185.75	2.62996	1.41586		187.125
	200	193	187	186	191.5	6.45497	3.37074		166	189	193	169	179.25	13.7204	7.65435		185.375
	154	181	185	195	178.75	17.519	9.80086		168	180	187	216	187.75	20.4022	10.8667		183.25
	133	192	180	196	175.25	28.9756	16.5338		139	183	191	187	175	24.2212	13.8407		175.125
	144	180	202	198	181	26.4575	14.6174		158	184	194	195	182.75	17.2313	9.42888		181.875
	183	184	199	179	186.25	8.77021	4.70884		184	183	202	181	187.5	9.74679	5.19829		186.875
	189	176	187	195	186.75	7.932	4.24739		190	189	190	189	189.5	0.57735	0.30467		188.125
	195	194	191	194	193.5	1.73205	0.895117		213	196	192	188	197.25	10.9962	5.57476		195.375
	189	190	194	189	190.5	2.38048	1.24959		190	189	193	182	188.5	4.65475	2.46936		189.5
	153	173	182	195	175.75	17.6517	10.0437		161	192	190	190	183.25	14.8633	8.11092		179.5
	162	185	182	188	179.25	11.758	6.55954		153	185	186	180	176	15.5563	8.83883		177.625
	172	182	178	191	180.75	7.97392	4.41157		174	176	183	187	180	6.0553	3.36406		180.375
	153	192	189	178	178	17.72	9.95508		161	197	194	184	184	16.3095	8.86386		181
	180	196	169	191	184	12.0277	6.53682		183	196	195	181	188.75	7.8475	4.15762		186.375
	183	189	190	183	186.25	3.77492	2.0268		184	187	196	184	187.75	5.67891	3.02472		187
	181	188	180	192	185.25	5.7373	3.09706		199	185	180	189	188.25	8.05709	4.27999		186.75
	192	193	176	196	189.25	8.99537	4.75317		187	180	161	192	180	13.5892	7.54956		184.625
	185	191	189	183	187	3.65148	1.95267		185	187	183	185	185	1.63299	0.882699		186
	182	194	180	181	184.25	6.55108	3.55554		187	191	180	154	178	16.6333	9.34455		181.125
	193	185	162	187	181.75	13.5984	7.48193		190	182	168	133	168.25	25.1976	14.9763		175
Média	176.2	186.95	184.15	189.4	184.175	10.9618	6.04384		177.9	186.65	187.3	182.65	183.625	11.7801	6.50733		183.9
DP	19.6378	6.53311	9.39359	6.07324	5.22966	7.4919	4.26858		17.5526	5.7608	9.64147	16.3297	6.46473	7.18468	4.13244		5.0216

## Sheet: TD
	3v3_39m24m	3v3_39m24m	3v3_39m24m	3v3_39m24m	Média	DP	CV	SUM		3v3_32m19m	3v3_32m19m	3v3_32m19m	3v3_32m19m	Média	DP	CV	SUM		TOTAL
	227	269	615	338	362.25	174.603	48.1996	1449		365	364	512	388	407.25	70.7077	17.3622	1629		3078
	237	314	592	325	367	155.025	42.2411	1468		374	369	483	291	379.25	78.9193	20.8093	1517		2985
	232	327	606	342	376.75	160.407	42.5764	1507		384	393	504	334	403.75	71.6955	17.7574	1615		3122
	238	374	604	341	389.25	154.44	39.6762	1557		377	421	515	375	422	65.5337	15.5293	1688		3245
	233	298	217	392	285	79.4691	27.8839	1140		388	396	493	367	411	56.0179	13.6296	1644		2784
	336	282	623	255	374	169.381	45.2891	1496		282	336	512	250	345	116.853	33.8705	1380		2876
	401	334	590	313	409.5	126.049	30.7812	1638		334	401	509	387	407.75	73.4092	18.0035	1631		3269
	232	388	572	331	380.75	142.864	37.5219	1523		388	227	469	315	349.75	103.213	29.5105	1399		2922
	371	308	601	347	406.75	132.077	32.4712	1627		347	371	494	302	378.5	82.1401	21.7015	1514		3141
	232	302	627	314	368.75	175.923	47.7079	1475		363	410	524	343	410	81.0226	19.7616	1640		3115
	262	385	618	390	413.75	148.478	35.8858	1655		378	413	514	349	413.5	71.9282	17.395	1654		3309
	240	292	599	330	365.25	160.14	43.844	1461		389	301	490	336	379	82.3691	21.7333	1516		2977
	216	293	617	295	355.25	178.334	50.1995	1421		358	365	488	324	383.75	71.7699	18.7023	1535		2956
	393	299	291	333	329	46.3897	14.1002	1316		421	358	342	272	348.25	61.2121	17.577	1393		2709
	421	617	343	301	420.5	140.118	33.3217	1682		396	592	341	329	414.5	121.876	29.403	1658		3340
	327	512	349	293	370.25	97.2672	26.2707	1481		623	606	393	371	498.25	134.713	27.0372	1993		3474
	374	483	301	299	364.25	86.5154	23.7517	1457		590	604	358	410	490.5	124.925	25.469	1962		3419
	413	515	369	421	429.5	61.4139	14.2989	1718		413	590	421	413	459.25	87.2482	18.998	1837		3555
	618	493	393	327	457.75	126.768	27.6938	1831		504	572	349	232	414.25	153.202	36.983	1657		3488
	483	606	262	590	485.25	158.534	32.6705	1941		524	627	384	238	443.25	169.236	38.1808	1773		3714
Média	324.3	384.55	489.45	343.85	385.538	133.71	34.8193	1542.15		409.9	435.8	454.75	331.3	407.938	93.8996	22.9707	1631.75		3173.9
DP	108.872	111.699	150.394	69.0982	44.0498	39.3573	10.497	176.199		85.3747	117.694	67.4208	54.2529	41.8126	32.1624	7.22441	167.25		271.875

## Sheet: Peakspeed
	3v3_39m24m	3v3_39m24m	3v3_39m24m	3v3_39m24m	Média	DP	CV			3v3_32m19m	3v3_32m19m	3v3_32m19m	3v3_32m19m	Média	DP	CV		MÉDIA
	11.368	22.409	26.895	21.964	20.659	6.5822	31.8612			13.428	19.436	28.865	22.968	21.1743	6.46506	30.5327		20.9166
	14.975	21.85	25.198	18.842	20.2162	4.35302	21.5323			13.225	18.598	24.319	16.346	18.122	4.68203	25.8362		19.1691
	12.205	21.61	26.823	17.191	19.4573	6.23484	32.0438			12.426	17.206	25.189	14.855	17.419	5.53541	31.778		18.4381
	12.073	19.516	26.737	19.326	19.413	5.98706	30.8405			12.27	21.791	26.186	17.258	19.3763	5.97744	30.8493		19.3946
	12.287	21.451	25.113	21.361	20.053	5.46442	27.2499			12.89	22.495	23.708	20.659	19.938	4.86297	24.3904		19.9955
	23.153	19.729	29.116	19.348	22.8365	4.52248	19.8037			19.729	23.153	26.418	14.73	21.0075	4.99727	23.788		21.922
	21.783	22.116	25.066	21.6	22.6413	1.63055	7.20168			22.116	20.104	23.989	21.783	21.998	1.59285	7.24086		22.3196
	14.349	19.168	22.363	19.168	18.762	3.30512	17.616			13.156	17.356	19.186	15.785	16.3708	2.55435	15.6031		17.5664
	17.662	17.018	25.473	20.541	20.1735	3.85074	19.0881			20.541	17.219	22.461	17.662	19.4708	2.47851	12.7294		19.8221
	12.301	20.226	28.067	23.166	20.94	6.60533	31.5441			11.282	22.064	28.578	18.848	20.193	7.1885	35.599		20.5665
	19.164	20.419	26.197	24.031	22.4528	3.23843	14.4233			11.896	18.575	24.504	20.143	18.7795	5.22983	27.8486		20.6161
	10.701	22.144	25.457	17.078	18.845	6.43037	34.1224			11.448	18.87	24.524	16.576	17.8545	5.42191	30.3672		18.3498
	10.7225	15.291	28.328	17.279	17.9051	7.4711	41.726			11.1505	17.947	25.7	20.977	18.9436	6.0967	32.1834		18.4244
	17.206	19.11	16.346	17.07	17.433	1.18	6.76877			21.791	20.111	17.191	17.356	19.1123	2.23225	11.6797		18.2726
	21.791	28.328	18.848	19.69	22.1642	4.29149	19.3622			22.495	25.198	19.326	22.472	22.3728	2.40066	10.7303		22.2685
	21.61	28.865	20.143	15.291	21.4773	5.61683	26.1525			29.116	26.823	17.206	17.219	22.591	6.28071	27.8018		22.0341
	19.516	24.319	18.87	19.11	20.4538	2.59059	12.6656			25.066	26.737	11.1505	22.064	21.2544	7.00788	32.9715		20.8541
	18.575	26.186	18.598	21.791	21.2875	3.59814	16.9026			18.575	25.066	21.791	18.575	21.0018	3.1048	14.7835		21.1446
	26.197	23.708	17.206	21.61	22.1803	3.80949	17.1751			25.189	22.363	20.143	12.205	19.975	5.57642	27.917		21.0776
	24.319	26.823	19.164	25.066	23.843	3.29119	13.8036			28.578	28.067	12.426	12.073	20.286	9.28321	45.7617		22.0645
Média	17.0979	22.0143	23.5004	20.0262	20.6597	4.50267	22.0942			17.8184	21.459	22.143	18.0277	19.862	4.94844	25.0196		20.2608
DP	4.97557	3.55485	4.11001	2.56164	1.72394	1.74537	9.45828			6.18624	3.46948	4.86684	3.22589	1.67135	1.9998	9.90693		1.51556

## Sheet: Z1
	3v3_39m24m	3v3_39m24m	3v3_39m24m	3v3_39m24m	Média	DP	CV	SUM		3v3_32m19m	3v3_32m19m	3v3_32m19m	3v3_32m19m	Média	DP	CV	SUM		TOTAL
	91	105	6	150	88	60.1831	68.3898	352		106	117	22	96	85.25	43.03	50.4751	341		693
	66	110	12	119	76.75	48.9855	63.8248	307		85	107	39	89	80	28.9597	36.1997	320		627
	72	114	12	133	82.75	53.612	64.788	331		73	79	31	114	74.25	34.0331	45.8358	297		628
	84	81	10	115	72.5	44.411	61.2565	290		75	91	31	87	71	27.5197	38.7601	284		574
	80	141	36	105	90.5	44.1248	48.7567	362		61	112	34	101	77	36.0832	46.8613	308		670
	121	102	17	134	93.5	52.6656	56.3269	374		102	131	32	121	96.5	44.6505	46.2699	386		760
	98	98	0	146	85.5	61.327	71.7275	342		98	102	17	98	78.75	41.2098	52.3299	315		657
	76	70	11	99	64	37.4789	58.5608	256		70	101	27	95	73.25	33.6291	45.91	293		549
	100	99	3	128	82.5	54.6778	66.2762	330		99	100	29	150	94.5	49.736	52.6307	378		708
	76	101	18	144	84.75	52.6205	62.0891	339		107	88	48	116	89.75	30.1814	33.6283	359		698
	50	73	15	114	63	41.5291	65.9192	252		72	107	11	92	70.5	42.1782	59.8272	282		534
	54	110	12	125	75.25	52.0729	69.1998	301		70	125	28	126	87.25	47.3806	54.3044	349		650
	86	95	11	126	79.5	48.775	61.3522	318		105	101	30	106	85.5	37.063	43.3485	342		660
	79	115	89	139	105.5	27	25.5924	422		91	111	133	125	115	18.4029	16.0025	460		882
	91	11	116	111	82.25	48.7126	59.225	329		112	12	115	94	83.25	48.3968	58.1343	333		662
	114	22	92	95	80.75	40.3598	49.9812	323		17	12	79	100	52	44.189	84.9788	208		531
	81	39	125	115	90	38.8673	43.1859	360		0	10	105	88	50.75	53.4377	105.296	203		563
	107	31	107	91	84	36.1294	43.0112	336		107	0	91	107	76.25	51.3898	67.3965	305		641
	15	34	79	114	60.5	44.6356	73.7778	242		31	11	92	72	51.5	37.063	71.967	206		448
	39	12	50	0	25.25	23.2002	91.882	101		48	18	73	84	55.75	29.33	52.6099	223		324
Média	79	78.15	41.05	115.15	78.3375	45.5684	60.2561	313.35		76.45	76.75	53.35	103.05	77.4	38.8932	53.1383	309.6		622.95
DP	25.4848	39.3303	42.8627	31.8455	16.4671	9.93706	13.7945	65.8685		31.9036	46.073	36.5661	18.0831	16.3879	9.24306	19.0743	65.5514		116.718

## Sheet: Z2
	3v3_39m24m	3v3_39m24m	3v3_39m24m	3v3_39m24m	Média	DP	CV	SUM		3v3_32m19m	3v3_32m19m	3v3_32m19m	3v3_32m19m	Média	DP	CV	SUM		TOTAL
	132	63	273	84	138	94.5198	68.4926	552		248	96	305	136	196.25	96.9274	49.3897	785		1337
	148	92	261	138	159.75	71.7699	44.9264	639		279	133	263	125	200	82.3084	41.1542	800		1439
	149	119	298	104	167.5	88.9888	53.1276	670		284	172	291	147	223.5	74.657	33.4036	894		1564
	147	120	294	95	164	89.23	54.4086	656		295	150	292	140	219.25	85.8424	39.1527	877		1533
	148	43	36	139	91.5	60.2246	65.8192	366		318	84	268	116	196.5	114.034	58.0324	786		1152
	91	68	292	65	129	109.286	84.7175	516		68	77	289	91	131.25	105.592	80.4507	525		1041
	122	112	316	79	157.25	107.416	68.3092	629		112	122	303	109	161.5	94.4969	58.512	646		1275
	146	286	288	116	209	90.8992	43.4924	836		286	65	292	132	193.75	113.362	58.5094	775		1611
	143	129	271	76	154.75	82.6977	53.4396	619		129	143	290	98	165	85.4283	51.7747	660		1279
	151	112	278	96	159.25	82.4677	51.785	637		254	150	264	103	192.75	78.9742	40.9723	771		1408
	155	130	270	88	160.75	77.9033	48.4624	643		299	136	326	110	217.75	110.473	50.7338	871		1514
	184	88	280	92	161	90.8845	56.45	644		317	82	283	109	197.75	119.391	60.3748	791		1435
	126	127	280	73	151.5	89.3029	58.9458	606		249	161	283	126	204.75	73.4773	35.8864	819		1425
	172	114	125	99	127.5	31.5225	24.7235	510		150	139	104	95	122	26.6208	21.8203	488		998
	150	280	103	78	152.75	89.931	58.8746	611		84	261	95	98	134.5	84.5478	62.8608	538		1149
	119	305	110	127	165.25	93.4251	56.5356	661		292	298	172	143	226.25	80.301	35.4922	905		1566
	120	263	82	114	144.75	80.5786	55.6675	579		316	294	249	150	252.25	73.6495	29.197	1009		1588
	136	292	133	150	177.75	76.5261	43.0527	711		136	316	150	136	184.5	87.9147	47.6503	738		1449
	270	268	172	119	207.25	74.5179	35.9556	829		291	288	110	149	209.5	93.7461	44.7475	838		1667
	263	298	155	316	258	72.1064	27.9482	1032		264	278	284	147	243.25	64.7115	26.6029	973		2005
Média	153.6	165.45	215.85	112.4	161.825	82.7099	52.7567	647.3		233.55	172.25	245.65	123	193.613	87.3227	46.3359	774.45		1421.75
DP	43.4565	92.842	89.5035	53.5895	34.1622	16.8168	14.0326	136.649		84.8525	84.1483	74.2012	20.1912	35.5377	20.9857	14.3548	142.151		234.848

## Sheet: Z3
	3v3_39m24m	3v3_39m24m	3v3_39m24m	3v3_39m24m	Média	DP	CV	SUM		3v3_32m19m	3v3_32m19m	3v3_32m19m	3v3_32m19m	Média	DP	CV	SUM		TOTAL
	2	33	122	67	56	51.3874	91.7632	224		11	91	19	112	58.25	50.7765	87.1699	233		457
	19	52	100	49	55	33.4963	60.9023	220		10	90	58	48	51.5	32.9596	63.9992	206		426
	9	63	58	88	54.5	33.0505	60.6431	218		26	107	20	67	55	40.4722	73.5858	220		438
	6	124	83	79	73	49.0782	67.2304	292		6	111	28	114	64.75	55.8771	86.2967	259		551
	3	59	25	75	40.5	32.5525	80.3766	162		8	103	71	108	72.5	46.0181	63.4733	290		452
	44	61	44	29	44.5	13.0767	29.3858	178		29	72	22	24	36.75	23.6837	64.4454	147		325
	90	82	52	52	69	19.8997	28.8402	276		53	90	53	123	79.75	33.6984	42.2551	319		595
	9	75	116	75	68.75	44.2747	64.3996	275		31	39	87	64	55.25	25.4083	45.9879	221		496
	101	56	142	71	92.5	37.9342	41.0099	370		71	101	72	36	70	26.5957	37.9939	280		650
	4	49	59	49	40.25	24.6221	61.173	161		1	89	30	81	50.25	41.9633	83.509	201		362
	37	105	90	68	75	29.5409	39.3879	300		7	133	38	92	67.5	56.0387	83.0203	270		570
	0	48	70	80	49.5	35.6043	71.9279	198		2	56	42	65	41.25	27.8253	67.4554	165		363
	0	56	89	73	54.5	38.7513	71.1034	218		2	84	32	49	41.75	34.2187	81.9609	167		385
	107	51	48	67	68.25	27.1462	39.7747	273		111	63	88	23	71.25	37.6685	52.8681	285		558
	111	89	81	63	86	19.8997	23.1392	344		103	100	79	79	90.25	13.048	14.4576	361		705
	63	19	92	56	57.5	30.0278	52.2222	230		44	58	107	101	77.5	31.225	40.2903	310		540
	124	58	56	51	72.25	34.6254	47.9244	289		52	83	2	89	56.5	39.7869	70.4193	226		515
	133	28	90	111	90.5	45.2143	49.9606	362		133	52	111	133	107.25	38.2655	35.6788	429		791
	90	71	107	63	82.75	19.7379	23.8524	331		20	116	92	9	59.25	52.7849	89.0885	237		568
	58	58	37	52	51.25	9.91211	19.3407	205		30	59	26	6	30.25	21.8537	72.2436	121		326
Média	50.5	61.85	78.05	65.9	64.075	31.4916	51.2179	256.3		37.5	84.85	53.85	71.15	61.8375	36.5084	62.8099	247.35		503.65
DP	47.8248	24.7286	30.7545	17.4685	16.0964	11.3996	20.455	64.3854		39.163	24.5384	32.4691	38.5231	18.6082	11.8239	20.9382	74.4328		125.804

## Sheet: Z4
	3v3_39m24m	3v3_39m24m	3v3_39m24m	3v3_39m24m	Média	DP	CV	SUM		3v3_32m19m	3v3_32m19m	3v3_32m19m	3v3_32m19m	Média	DP	CV	SUM		TOTAL
	0	23	51	22	24	20.8966	87.069	96		0	44	70	23	34.25	29.8482	87.1481	137		233
	0	32	61	11	26	26.8452	103.251	104		0	32	67	13	28	29.1319	104.042	112		216
	0	15	55	13	20.75	23.782	114.612	83		0	26	62	0	22	29.3485	133.402	88		171
	0	41	52	42	33.75	23.0416	68.2715	135		0	56	58	30	36	27.1784	75.4956	144		279
	0	35	16	54	26.25	23.3862	89.0905	105		0	73	56	28	39.25	32.0767	81.7242	157		262
	26	28	61	7	30.5	22.4277	73.5333	122		28	26	30	0	21	14.0949	67.1186	84		206
	64	26	76	21	46.75	27.3663	58.5376	187		26	64	51	38	44.75	16.3987	36.6451	179		366
	0	32	103	32	41.75	43.5306	104.265	167		0	8	62	9	19.75	28.4532	144.067	79		246
	14	12	63	55	36	26.7706	74.3629	144		55	14	61	11	35.25	26.4118	74.9271	141		285
	0	14	45	11	17.5	19.2959	110.263	70		0	47	44	37	32	21.7409	67.9403	128		198
	14	57	61	72	51	25.4689	49.9391	204		0	30	48	39	29.25	20.8387	71.2433	117		321
	0	23	63	27	28.25	26.0432	92.1884	113		0	21	78	32	32.75	32.9583	100.636	131		244
	0	0	44	11	13.75	20.8227	151.438	55		0	9	54	20	20.75	23.6273	113.867	83		138
	26	11	13	23	18.25	7.36546	40.3587	73		56	17	13	11	24.25	21.3131	87.8892	97		170
	56	44	37	37	43.5	8.96289	20.6043	174		73	61	42	30	51.5	19.192	37.266	206		380
	15	70	39	0	31	30.5614	98.5852	124		61	55	26	14	39	22.6127	57.9812	156		280
	41	67	21	11	35	24.7117	70.6048	140		76	52	0	47	43.75	31.7949	72.6741	175		315
	30	58	32	56	44	15.0555	34.2169	176		30	76	56	30	48	22.3308	46.5226	192		368
	61	56	26	15	39.5	22.487	56.9292	158		62	103	39	0	51	43.0891	84.4883	204		362
	67	55	14	76	53	27.3861	51.6719	212		44	45	0	0	22.25	25.6953	115.485	89		301
Média	20.7	34.95	46.65	29.8	33.025	23.3104	77.4896	132.1		25.55	42.95	45.85	20.6	33.7375	25.9068	83.0281	134.95		267.05
DP	24.5187	20.2964	22.8318	22.4115	11.3867	7.5783	31.6568	45.5469		29.0833	25.1511	22.0771	14.8338	10.3811	6.61682	29.1263	41.5242		71.5648

## Sheet: Z5
	3v3_39m24m	3v3_39m24m	3v3_39m24m	3v3_39m24m	Média	DP	CV	SUM		3v3_32m19m	3v3_32m19m	3v3_32m19m	3v3_32m19m	Média	DP	CV	SUM		TOTAL
	0	25	163	10	49.5	76.361	154.265	198		0	2	96	15	28.25	45.6536	161.606	113		311
	0	19	156	0	43.75	75.3674	172.268	175		0	0	56	0	14	28	200	56		231
	0	9	183	0	48	90.0999	187.708	192		0	0	100	0	25	50	200	100		292
	0	2	165	3	42.5	81.6762	192.179	170		0	7	107	0	28.5	52.4373	183.99	114		284
	0	10	104	17	32.75	48.0095	146.594	131		0	19	63	6	22	28.4605	129.366	88		219
	16	4	210	2	58	101.522	175.038	232		4	16	139	0	39.75	66.515	167.333	159		391
	13	6	145	7	42.75	68.2367	159.618	171		7	11	85	13	29	37.4166	129.023	116		287
	0	1	53	1	13.75	26.1709	190.334	55		0	0	2	0	0.5	1	200	2		57
	0	0	122	9	32.75	59.6511	182.141	131		9	0	42	0	12.75	19.9562	156.519	51		182
	0	7	227	8	60.5	111.057	183.565	242		0	22	139	0	40.25	66.6452	165.578	161		403
	1	9	181	42	58.25	83.7352	143.751	233		0	0	91	6	24.25	44.5898	183.875	97		330
	0	9	173	0	45.5	85.1058	187.046	182		0	0	60	0	15	30	200	60		242
	0	0	193	0	48.25	96.5	200	193		0	0	90	13	25.75	43.2695	168.037	103		296
	0	2	0	0	0.5	1	200	2		7	17	0	0	6	8.04156	134.026	24		26
	7	193	0	3	50.75	94.8767	186.949	203		19	156	3	16	48.5	72.0023	148.458	194		397
	9	96	6	0	27.75	45.6536	164.517	111		210	183	0	0	98.25	113.984	116.014	393		504
	2	56	0	2	15	27.3496	182.331	60		145	165	0	22	83	84.0198	101.229	332		392
	0	107	0	7	28.5	52.4373	183.99	114		0	145	7	0	38	71.4096	187.92	152		266
	181	63	0	9	63.25	83.2842	131.675	253		100	53	6	0	39.75	46.636	117.323	159		412
	56	183	1	145	96.25	82.8548	86.0829	385		139	227	0	0	91.5	111.596	121.963	366		751
Média	14.25	40.05	104.1	13.25	42.9125	69.5474	170.503	171.65		32	51.15	54.3	4.55	35.5	51.0816	158.613	142		313.65
DP	41.2921	59.7657	85.8462	32.4587	20.863	28.4332	27.563	83.452		62.6276	75.9676	49.4763	7.1117	26.8691	30.0835	32.2928	107.476		154.922
