# Supplementary material for: Effects of a small-sided games training program in youth male soccer players: variations of the locomotor profile while interacting with baseline level and with the accumulated load
Source: BMC Sports Sci Med Rehabil. 2022 Nov 23;14:198. doi: 10.1186/s13102-022-00595-y (PMC9686017; doi:10.1186/s13102-022-00595-y)
Supplement: Supplementary file 2 — Additional file 2. Dataset of heart rate and locomotor responses during the 5v5 format [file 13102_2022_595_MOESM2_ESM.xlsx]

## Sheet: 5v5_HRmean
	5v5_50m31m	5v5_50m31m	5v5_50m31m	5v5_50m31m	Média	DP	CV			5v5_40m25m	5v5_40m25m	5v5_40m25m	5v5_40m25m	Média	DP	CV				TOTAL
	163	152	119	163	149.25	20.8227	13.9515			155	160	137	173	156.25	14.9081	9.54115				152.75
	179	169	179	176	175.75	4.71699	2.68392			173	173	182	190	179.5	8.18535	4.56009				177.625
	171	171	179	137	164.5	18.7172	11.3782			179	152	177	155	165.75	14.2215	8.58007				165.125
	185	168	102	145	150	35.9537	23.9691			182	184	107	160	158.25	35.855	22.6572				154.125
	162	182	176	157	169.25	11.7011	6.91352			155	182	178	179	173.5	12.4499	7.17573				171.375
	168	184	96	156	151	38.4187	25.4429			170	185	132	170	164.25	22.6329	13.7796				157.625
	157	172	179	161	167.25	10.0789	6.02622			169	172	180	165	171.5	6.35085	3.70312				169.375
	166	167	126	166	156.25	20.1722	12.9102			156	178	148	176	164.5	14.8212	9.00982				160.375
	160	133	182	143	154.5	21.4554	13.887			159	132	196	134	155.25	29.8147	19.2043				154.875
	142	153	186	158	159.75	18.7328	11.7263			156	154	185	186	170.25	17.6328	10.357				165
	181	180	152	160	168.25	14.523	8.63178			172	171	156	175	168.5	8.5049	5.04742				168.375
	179	173	160	146	164.5	14.6629	8.9136			174	170	171	160	168.75	6.07591	3.60054				166.625
	182	165	172	142	165.25	16.9975	10.286			183	180	133	162	164.5	22.9565	13.9553				164.875
	171	152	178	181	170.5	13.0256	7.63966			170	172	153	168	165.75	8.65544	5.22199				168.125
	119	167	132	182	150	29.4279	19.6186			125	166	180	157	157	23.3381	14.865				153.5
	178	157	154	171	165	11.4018	6.91015			184	179	169	160	173	10.6771	6.17172				169
	132	156	179	172	159.75	20.8547	13.0546			172	102	171	142	146.75	32.9178	22.4312				153.25
	173	165	102	174	153.5	34.5688	22.5204			185	96	167	185	158.25	42.3586	26.7669				155.875
	152	176	173	169	167.5	10.7238	6.40227			172	126	166	159	155.75	20.5325	13.183				161.625
	172	166	172	156	166.5	7.54983	4.53444			180	182	179	171	178	4.83046	2.71374				172.25
Média	164.6	165.4	154.9	160.75	161.412	18.7253	11.87			168.55	160.8	163.35	166.35	164.762	17.886	11.1262				163.088
DP	17.3248	12.1975	30.4923	13.3096	7.94524	9.46241	6.51423			14.3251	26.6114	22.2693	14.0573	8.4544	10.7571	7.09173				7.43393

## Sheet: 5v5_HRmax
	5v5_50m31m	5v5_50m31m	5v5_50m31m	5v5_50m31m	Média	DP	CV		5v5_40m25m	5v5_40m25m	5v5_40m25m	5v5_40m25m	Média	DP	CV		MÉDIA
	176	208	129	190	175.75	33.8071	19.2359		169	208	150	190	179.25	25.1843	14.0498		177.5
	198	186	192	200	194	6.32456	3.26008		205	185	189	206	196.25	10.8128	5.50971		195.125
	186	185	194	160	181.25	14.7281	8.12584		190	181	184	169	181	8.83176	4.87943		181.125
	190	189	119	175	168.25	33.5398	19.9345		189	191	133	179	173	27.1784	15.7101		170.625
	184	187	189	184	186	2.44949	1.31693		181	188	189	196	188.5	6.13732	3.25587		187.25
	212	190	121	184	176.75	39.0672	22.1031		183	192	143	186	176	22.3159	12.6795		176.375
	174	186	194	188	185.5	8.3865	4.52102		176	183	195	223	194.25	20.7103	10.6617		189.875
	181	191	141	187	175	23.0362	13.1635		173	193	165	196	181.75	15.13	8.32462		178.375
	179	161	199	212	187.75	22.4109	11.9366		171	155	204	221	187.75	30.1261	16.0459		187.75
	166	181	198	185	182.5	13.1783	7.22097		180	169	195	199	185.75	13.8414	7.45161		184.125
	193	200	182	185	190	8.12404	4.27581		189	184	173	193	184.75	8.65544	4.68495		187.375
	193	186	178	165	180.5	12.0139	6.65589		191	181	186	182	185	4.54606	2.45733		182.75
	191	189	183	166	182.25	11.3541	6.22998		193	195	161	184	183.25	15.5858	8.5052		182.75
	184	166	193	193	184	12.7279	6.91735		185	184	181	212	190.5	14.4338	7.57678		187.25
	139	178	155	191	165.75	23.2289	14.0144		145	230	200	174	187.25	36.2893	19.3802		176.5
	193	184	169	184	182.5	9.94987	5.45199		190	194	186	179	187.25	6.39661	3.41608		184.875
	155	184	194	189	180.5	17.4833	9.68605		186	119	185	166	164	31.3794	19.1338		172.25
	185	223	119	191	179.5	43.6463	24.3155		192	121	191	190	173.5	35.0095	20.1784		176.5
	181	196	185	176	184.5	8.5049	4.6097		183	141	230	171	181.25	36.9899	20.4082		182.875
	186	230	183	173	193	25.285	13.1011		200	199	194	186	194.75	6.39661	3.28453		193.875
Média	182.3	190	170.85	183.9	181.762	18.4623	10.3038		183.55	179.65	181.7	190.1	183.75	18.7975	10.3797		182.756
DP	15.6545	16.1376	28.8686	12.2126	7.18207	11.6505	6.69894		12.8574	27.2402	22.4478	16.1568	7.98601	11.0447	6.30997		6.67422

## Sheet: TD
	5v5_50m31m	5v5_50m31m	5v5_50m31m	5v5_50m31m	Média	DP	CV	SUM		5v5_40m25m	5v5_40m25m	5v5_40m25m	5v5_40m25m	Média	DP	CV	SUM		TOTAL
	481	520	372	531	476	72.5764	15.2471	1904		458	551	243	662	478.5	177.772	37.152	1914		3818
	424	602	750	607	595.75	133.488	22.4066	2383		415	651	396	702	541	158.032	29.211	2164		4547
	507	580	688	524	574.75	81.6879	14.2128	2299		521	401	376	717	503.75	155.618	30.8919	2015		4314
	623	514	369	559	516.25	107.875	20.8958	2065		643	577	250	639	527.25	187.287	35.5214	2109		4174
	462	624	580	526	548	69.9524	12.765	2192		496	598	382	605	520.25	104.768	20.1379	2081		4273
	511	668	312	548	509.75	147.888	29.0119	2039		535	689	227	665	529	212.396	40.1504	2116		4155
	468	571	583	545	541.75	51.6616	9.53605	2167		538	576	347	688	537.25	141.919	26.4158	2149		4316
	545	614	395	647	550.25	111.885	20.3335	2201		551	580	245	698	518.5	193.098	37.2417	2074		4275
	488	411	641	604	536	105.795	19.7379	2144		496	417	427	651	497.75	108.035	21.7047	1991		4135
	361	454	520	523	464.5	75.9934	16.3603	1858		466	479	316	721	495.5	167.544	33.8131	1982		3840
	475	435	544	565	504.75	60.3345	11.9533	2019		444	448	353	630	468.75	116.107	24.7696	1875		3894
	372	556	506	534	492	82.5752	16.7836	1968		381	452	396	642	467.75	120.118	25.6799	1871		3839
	590	541	576	361	517	106.022	20.5072	2068		658	505	411	462	509	106.505	20.9244	2036		4104
	582	541	580	475	544.5	50.03	9.18824	2178		562	588	454	511	528.75	59.2136	11.1988	2115		4293
	210	490	417	590	426.75	160.962	37.7182	1707		336	535	435	468	443.5	82.8674	18.6849	1774		3481
	580	526	479	582	541.75	49.2231	9.08595	2167		668	688	602	488	611.5	90.161	14.7442	2446		4613
	417	548	688	444	524.25	122.91	23.445	2097		571	369	580	361	470.25	121.632	25.8653	1881		3978
	651	688	369	381	522.25	170.77	32.6988	2089		689	312	614	623	559.5	168.354	30.09	2238		4327
	401	698	651	538	572	132.305	23.1303	2288		576	395	535	496	500.5	77.5478	15.4941	2002		4290
	576	535	576	551	559.5	20.1412	3.59985	2238		435	641	688	507	567.75	117.102	20.6257	2271		4509
Média	486.2	555.8	529.8	531.75	525.888	95.7038	18.4309	2103.55		521.95	522.6	413.85	596.8	513.8	133.304	26.0158	2055.2		4158.75
DP	104.927	78.2631	124.842	70.9921	40.1888	40.9395	8.42022	160.755		96.9777	109.666	132.87	103.823	39.5112	42.5191	8.18396	158.045		281.404

## Sheet: Peakspeed
	5v5_50m31m	5v5_50m31m	5v5_50m31m	5v5_50m31m	Média	DP	CV			5v5_40m25m	5v5_40m25m	5v5_40m25m	5v5_40m25m	Média	DP	CV		MÉDIA
	18.375	19.127	9.285	21.737	17.131	5.42545	31.6704			22.624	23.356	11.921	26.185	21.0215	6.25829	29.7709		19.0763
	18.57	22.573	26.913	23.602	22.9145	3.43763	15.002			18.547	22.994	17.485	26.951	21.4943	4.3507	20.2412		22.2044
	22.04	25.459	23.594	27.593	24.6715	2.3973	9.71687			22.107	17.269	20.901	26.76	21.7592	3.91695	18.0013		23.2154
	21.25	21.632	10.445	22.914	19.0602	5.78742	30.3638			23.411	22.759	13.017	22.945	20.533	5.01817	24.4395		19.7966
	22.551	19.61	24.087	17.805	21.0133	2.83282	13.4811			19.311	21.103	20.901	21.307	20.6555	0.911529	4.41301		20.8344
	20.352	21.449	8.952	18.292	17.2612	5.69198	32.9755			17.672	24.069	17.082	25.497	21.08	4.32213	20.5035		19.1706
	23.413	18.913	20.4495	21.601	21.0941	1.89798	8.99766			26.397	21.022	21.8235	23.737	23.2449	2.39023	10.2828		22.1695
	25.648	24.022	11.099	29.617	22.5965	8.01714	35.4796			19.764	22.774	15.72	27.033	21.3228	4.7796	22.4155		21.9596
	19.558	19.187	23.364	22.687	21.199	2.13248	10.0593			19.552	18.942	19.872	23.998	20.591	2.30386	11.1887		20.895
	19.974	20.239	21.057	21.978	20.812	0.903724	4.34232			22.975	22.638	22.43	26.753	23.699	2.04835	8.64318		22.2555
	20.11	17.792	23.53	19.058	20.1225	2.46141	12.2321			17.737	16.064	20.346	26.202	20.0872	4.441	22.1085		20.1049
	20.737	27.128	27.047	17.215	23.0318	4.89905	21.2708			16.118	23.29	27.633	27.67	23.6778	5.44311	22.9883		23.3548
	22.368	20.847	21.022	19.974	21.0528	0.989421	4.69972			24.024	18.385	19.187	22.551	21.0368	2.68762	12.7759		21.0448
	24.34	21.817	22.774	20.11	22.2603	1.771	7.95589			23.736	26.594	20.239	20.352	22.7302	3.04426	13.393		22.4952
	15.403	22.8	18.942	22.368	19.8782	3.44673	17.3392			16.963	20.342	17.792	23.413	19.6275	2.90454	14.7983		19.7529
	22.774	17.805	22.638	24.34	21.8893	2.83023	12.9298			21.449	23.594	22.573	19.558	21.7935	1.72873	7.93234		21.8414
	18.942	18.292	23.594	17.737	19.6412	2.68079	13.6488			18.913	10.445	25.459	19.974	18.6978	6.20477	33.1846		19.1695
	22.994	23.737	10.445	16.118	18.3235	6.27308	34.2352			24.069	8.952	24.022	21.25	19.5732	7.20244	36.7974		18.9484
	17.269	27.033	22.994	26.397	23.4232	4.46962	19.082			21.022	11.099	20.342	19.552	18.0037	4.64219	25.7846		20.7135
	22.04	20.342	21.022	19.764	20.792	0.978041	4.70393			17.792	23.364	23.594	22.04	21.6975	2.69222	12.408		21.2448
Média	20.9354	21.4902	19.6627	21.5454	20.9084	3.46617	17.0093			20.7092	19.9527	20.117	23.6864	21.1163	3.86453	18.6035		21.0124
DP	2.50069	2.85236	6.01895	3.573	1.99715	1.99222	10.4804			2.86777	4.91605	3.88922	2.78894	1.51833	1.68488	8.76386		1.40119

## Sheet: Z1
	5v5_50m31m	5v5_50m31m	5v5_50m31m	5v5_50m31m	Média	DP	CV	SUM		5v5_40m25m	5v5_40m25m	5v5_40m25m	5v5_40m25m	Média	DP	CV	SUM		TOTAL
	221	229	238	182	217.5	24.6644	11.34	870		251	208	165	188	203	36.5057	17.9831	812		1682
	207	237	102	124	167.5	64.7379	38.6495	670		206	233	129	177	186.25	44.4925	23.8886	745		1415
	173	190	142	183	172	21.1818	12.315	688		172	237	134	174	179.25	42.6722	23.806	717		1405
	171	247	258	171	211.75	47.2679	22.3225	847		154	223	146	145	167	37.55	22.485	668		1515
	198	202	207	190	199.25	7.18215	3.60459	797		193	221	148	174	184	30.8004	16.7394	736		1533
	205	172	210	163	187.5	23.4734	12.5191	750		219	175	145	166	176.25	31.1488	17.6731	705		1455
	180	215	149	149	173.25	31.4364	18.1451	693		192	235	128	127	170.5	52.6656	30.8889	682		1375
	148	225	246	193	203	42.6536	21.0116	812		198	259	150	151	189.5	51.462	27.1567	758		1570
	181	222	144	124	167.75	43.1924	25.7481	671		252	286	140	153	207.75	72.2697	34.7869	831		1502
	214	249	216	192	217.75	23.5	10.7922	871		213	236	139	150	184.5	47.3462	25.6619	738		1609
	223	251	144	126	186	60.4373	32.4932	744		228	266	143	194	207.75	52.2327	25.1421	831		1575
	221	227	209	225	220.5	8.06226	3.65635	882		208	233	148	165	188.5	38.9572	20.667	754		1636
	170	221	235	214	210	28.0595	13.3616	840		176	249	222	198	211.25	31.4046	14.8661	845		1685
	183	257	259	223	230.5	35.7165	15.4952	922		232	226	249	205	228	18.1659	7.9675	912		1834
	112	224	286	170	198	74.3864	37.5689	792		200	256	251	180	221.75	37.6154	16.963	887		1679
	259	190	236	183	217	36.5605	16.8481	868		172	142	237	181	183	39.6737	21.6796	732		1600
	286	163	142	228	204.75	65.3777	31.9305	819		215	258	190	214	219.25	28.3005	12.9079	877		1696
	233	127	258	208	206.5	56.795	27.5036	826		175	210	225	171	195.25	26.4622	13.553	781		1607
	237	151	233	192	203.25	40.3351	19.845	813		235	246	256	252	247.25	9.14239	3.69763	989		1802
	173	256	235	198	215.5	37.1169	17.2236	862		251	144	142	173	177.5	51.0065	28.7361	710		1572
Média	199.75	212.75	207.45	181.9	200.463	38.6068	19.6187	801.85		207.1	227.15	174.35	176.9	196.375	38.9937	20.3625	785.5		1587.35
DP	39.5473	36.7937	51.5961	32.0918	18.879	18.7162	10.115	75.516		28.826	37.3536	46.5361	27.6194	21.2164	13.9094	7.67011	84.8655		123.697

## Sheet: Z2
	5v5_50m31m	5v5_50m31m	5v5_50m31m	5v5_50m31m	Média	DP	CV	SUM		5v5_40m25m	5v5_40m25m	5v5_40m25m	5v5_40m25m	Média	DP	CV	SUM		TOTAL
	123	156	128	171	144.5	22.8692	15.8264	578		91	171	51	95	102	50.1066	49.1241	408		986
	92	156	211	162	155.25	48.8356	31.4561	621		88	171	111	113	120.75	35.3683	29.2905	483		1104
	118	116	205	157	149	41.833	28.0758	596		139	78	112	166	123.75	37.6331	30.4106	495		1091
	231	151	104	179	166.25	53.1123	31.9472	665		248	164	84	126	155.5	69.7878	44.8796	622		1287
	127	204	175	195	175.25	34.3742	19.6144	701		158	142	113	111	131	22.9056	17.4852	524		1225
	134	228	90	165	154.25	58.0022	37.6027	617		162	227	50	132	142.75	73.4546	51.4568	571		1188
	145	206	176	199	181.5	27.5015	15.1523	726		126	130	100	194	137.5	39.9458	29.0515	550		1276
	203	167	137	134	160.25	32.1598	20.0685	641		207	126	63	142	134.5	59.1523	43.9794	538		1179
	166	99	233	218	179	60.5695	33.8377	716		128	79	193	130	132.5	46.7226	35.2623	530		1246
	64	82	146	156	112	45.8112	40.9029	448		123	96	65	154	109.5	37.9693	34.6751	438		886
	112	84	236	163	148.75	66.7302	44.8606	595		135	90	113	91	107.25	21.3288	19.887	429		1024
	76	128	87	169	115	42.3871	36.8584	460		82	89	80	113	91	15.1658	16.6657	364		824
	170	144	130	64	127	45.1516	35.5524	508		205	144	99	127	143.75	44.8507	31.2005	575		1083
	156	141	126	112	133.75	18.9803	14.1908	535		118	156	82	134	122.5	31.1716	25.4462	490		1025
	11	86	79	170	86.5	65.1383	75.3044	346		51	118	84	145	99.5	40.8452	41.0505	398		744
	126	195	96	156	143.25	42.3113	29.5367	573		228	205	156	166	188.75	33.639	17.822	755		1328
	79	165	205	135	146	53.0786	36.3552	584		206	104	116	64	122.5	59.9416	48.9319	490		1074
	171	194	104	82	137.75	53.2815	38.6798	551		227	90	167	231	178.75	66.012	36.9298	715		1266
	78	142	171	126	129.25	38.9134	30.1071	517		130	137	118	128	128.25	7.8475	6.11891	513		1030
	130	118	130	207	146.25	40.8932	27.9611	585		84	233	205	118	160	70.4604	44.0377	640		1225
Média	125.6	148.1	148.45	156	144.537	44.5967	32.1945	578.15		146.8	137.5	108.1	134	131.6	43.2154	32.6853	526.4		1104.55
DP	50.97	43.0017	50.0279	38.9345	23.4769	13.2383	13.4825	93.9077		56.5198	47.1721	43.4692	36.8125	25.3147	18.8919	12.676	101.259		160.704

## Sheet: Z3
	5v5_50m31m	5v5_50m31m	5v5_50m31m	5v5_50m31m	Média	DP	CV	SUM		5v5_40m25m	5v5_40m25m	5v5_40m25m	5v5_40m25m	Média	DP	CV	SUM		TOTAL
	98	87	0	91	69	46.2241	66.9914	276		58	105	6	31	50	42.3714	84.7427	200		476
	71	133	212	203	154.75	66.0625	42.6898	619		57	128	116	25	81.5	48.8023	59.8802	326		945
	116	111	139	99	116.25	16.7606	14.4177	465		105	32	98	38	68.25	38.5778	56.5243	273		738
	156	80	0	130	91.5	68.6707	75.05	366		125	81	3	62	67.75	50.5923	74.675	271		637
	53	175	134	85	111.75	53.7362	48.0861	447		113	170	60	77	105	48.6415	46.3253	420		867
	98	155	0	153	101.5	72.6384	71.5649	406		114	155	9	51	82.25	64.9173	78.9268	329		735
	72	110	160	140	120.5	38.3101	31.7926	482		118	102	50	45	78.75	36.7276	46.6382	315		797
	116	104	5	159	96	65.0999	67.8124	384		96	90	7	49	60.5	41.332	68.3173	242		626
	95	38	170	154	114.25	60.2017	52.693	457		67	22	55	60	51	19.9499	39.1175	204		661
	42	70	72	75	64.75	15.3052	23.6374	259		65	83	35	24	51.75	27.097	52.3614	207		466
	89	45	69	165	92	51.8845	56.3962	368		44	62	63	44	53.25	10.6888	20.0728	213		581
	24	120	103	90	84.25	42.003	49.8552	337		53	63	76	82	68.5	13.0256	19.0155	274		611
	129	106	102	42	94.75	37.1248	39.1818	379		162	74	38	53	81.75	55.5	67.8899	327		706
	136	108	90	89	105.75	21.9754	20.7805	423		108	88	70	98	91	16.207	17.8099	364		787
	8	72	22	129	57.75	54.8718	95.0161	231		30	83	45	72	57.5	24.3105	42.2791	230		461
	90	85	83	136	98.5	25.1727	25.5561	394		155	139	133	95	130.5	25.4231	19.4813	522		916
	22	153	139	44	89.5	66.1035	73.8586	358		110	0	111	42	65.75	54.4449	82.806	263		621
	128	45	0	53	56.5	53.0691	93.9277	226		155	0	104	156	103.75	73.3047	70.6552	415		641
	32	49	128	118	81.75	48.3072	59.0913	327		102	5	83	67	64.25	42.0109	65.3866	257		584
	116	83	102	96	99.25	13.6961	13.7996	397		45	170	139	116	117.5	53.157	45.24	470		867
Média	84.55	96.45	86.5	112.55	95.0125	45.8609	51.1099	380.05		94.1	82.6	65.05	64.35	76.525	39.3541	52.9073	306.1		686.15
DP	42.5818	38.5903	64.7428	43.3644	23.3009	18.9603	24.6646	93.2035		39.6815	53.0684	42.3674	32.859	22.9984	17.4903	21.8528	91.9936		144.474

## Sheet: Z4
	5v5_50m31m	5v5_50m31m	5v5_50m31m	5v5_50m31m	Média	DP	CV	SUM		5v5_40m25m	5v5_40m25m	5v5_40m25m	5v5_40m25m	Média	DP	CV	SUM		TOTAL
	21	21	0	32	18.5	13.3791	72.3194	74		29	39	0	102	42.5	42.9767	101.122	170		244
	31	43	140	72	71.5	48.8023	68.255	286		29	65	31	36	40.25	16.7606	41.6412	161		447
	51	110	93	33	71.75	35.8085	49.9073	287		40	14	17	66	34.25	24.1437	70.4925	137		424
	50	11	0	34	23.75	22.5148	94.7992	95		82	65	0	169	79	69.6324	88.1422	316		411
	27	29	36	25	29.25	4.78714	16.3663	117		16	47	35	188	71.5	78.7083	110.082	286		403
	42	90	0	41	43.25	36.8001	85.087	173		28	63	3	106	50	44.7139	89.4278	200		373
	30	24	63	18	33.75	20.106	59.5732	135		69	72	32	105	69.5	29.8496	42.9491	278		413
	26	71	0	65	40.5	33.5708	82.8909	162		31	51	2	54	34.5	23.9513	69.4242	138		300
	26	16	69	64	43.75	26.663	60.944	175		29	8	31	150	54.5	64.511	118.369	218		393
	4	25	37	39	26.25	16.0702	61.2197	105		33	28	42	58	40.25	13.1751	32.7332	161		266
	27	26	41	81	43.75	25.7601	58.8803	175		15	4	10	101	32.5	45.8875	141.192	130		305
	7	42	46	17	28	18.9912	67.8258	112		4	35	44	166	62.25	71.2572	114.469	249		361
	79	46	72	4	50.25	33.9448	67.5519	201		59	22	16	27	31	19.2007	61.9377	124		325
	75	15	51	27	42	26.6083	63.353	168		63	75	25	42	51.25	22.1867	43.2911	205		373
	2	50	8	79	34.75	36.4177	104.799	139		6	46	26	30	27	16.452	60.9331	108		247
	51	25	28	75	44.75	23.2719	52.0043	179		90	93	43	26	63	33.6551	53.4208	252		431
	8	41	93	15	39.25	38.5433	98.1994	157		24	0	110	4	34.5	51.4166	149.034	138		295
	65	105	0	4	43.5	50.6524	116.442	174		63	0	71	50	46	31.8643	69.2702	184		358
	14	54	65	69	50.5	25.1462	49.7945	202		72	0	46	29	36.75	30.2145	82.2164	147		349
	69	46	72	31	54.5	19.5021	35.7837	218		26	69	93	51	59.75	28.324	47.4042	239		457
Média	35.25	44.5	45.7	41.25	41.675	27.867	68.2998	166.7		40.4	39.8	33.85	78	48.0125	37.9441	79.3776	192.05		358.75
DP	23.9602	29.0091	38.6361	25.4618	13.9353	11.4989	23.7886	55.741		25.4298	29.1757	29.6191	54.8232	15.2232	19.9742	33.9317	60.8929		65.7074

## Sheet: Z5
	5v5_50m31m	5v5_50m31m	5v5_50m31m	5v5_50m31m	Média	DP	CV	SUM		5v5_40m25m	5v5_40m25m	5v5_40m25m	5v5_40m25m	Média	DP	CV	SUM		TOTAL
	0	2	0	17	4.75	8.22091	173.072	19		11	8	0	231	62.5	112.429	179.887	250		269
	0	19	72	22	28.25	30.7503	108.851	113		0	44	0	339	95.75	163.488	170.744	383		496
	20	22	100	12	38.5	41.227	107.083	154		39	0	1	265	76.25	127.136	166.736	305		459
	5	7	0	22	8.5	9.46925	111.403	34		26	29	0	120	43.75	52.4746	119.942	175		209
	38	4	15	0	14.25	17.0563	119.693	57		3	11	14	41	17.25	16.5	95.6522	69		126
	7	9	0	0	4	4.69042	117.26	16		0	58	0	200	64.5	94.3804	146.326	258		274
	13	0	17	12	10.5	7.32575	69.7691	42		15	17	19	209	65	96.0139	147.714	260		302
	26	36	0	67	32.25	27.6933	85.8706	129		3	44	0	289	84	138.133	164.444	336		465
	2	2	17	15	9	8.12404	90.2671	36		4	0	3	146	38.25	71.8534	187.852	153		189
	5	7	33	30	18.75	14.7958	78.9111	75		13	9	12	326	90	157.343	174.825	360		435
	5	0	40	1	11.5	19.1224	166.282	46		0	0	10	194	51	95.4498	187.156	204		250
	13	21	43	0	19.25	18.0439	93.7347	77		0	6	38	97	35.25	44.4175	126.007	141		218
	29	7	17	5	14.5	11	75.8621	58		47	0	2	38	21.75	24.2539	111.512	87		145
	20	9	44	5	19.5	17.5214	89.8534	78		31	27	7	7	18	12.8062	71.1458	72		150
	0	25	0	29	13.5	15.6738	116.102	54		0	13	0	13	6.5	7.50555	115.47	26		80
	44	0	9	20	18.25	19.0153	104.194	73		9	100	19	2	32.5	45.5375	140.115	130		203
	0	0	100	0	25	50	200	100		0	0	22	5	6.75	10.4363	154.612	27		127
	44	209	0	0	63.25	99.3558	157.084	253		58	0	36	5	24.75	27.2932	110.275	99		352
	0	289	44	15	87	135.899	156.206	348		17	0	13	4	8.5	7.85281	92.386	34		382
	17	13	17	3	12.5	6.60808	52.8646	50		0	17	100	20	34.25	44.7092	130.538	137		187
Média	14.4	34.05	28.4	13.75	22.65	28.0797	113.718	90.6		13.8	19.15	14.8	127.55	43.825	67.5006	139.667	175.3		265.9
DP	14.9399	75.2969	31.5601	16.0652	20.36	33.2945	38.5306	81.4399		17.5337	25.6705	23.2121	119.908	28.4089	52.0314	33.9077	113.636		126.511
