# Supplementary material for: Effects of a small-sided games training program in youth male soccer players: variations of the locomotor profile while interacting with baseline level and with the accumulated load
Source: BMC Sports Sci Med Rehabil. 2022 Nov 23;14:198. doi: 10.1186/s13102-022-00595-y (PMC9686017; doi:10.1186/s13102-022-00595-y)
Supplement: Supplementary file 3 — Additional file 3. Dataset of physical fitness assessment performed in the players [file 13102_2022_595_MOESM3_ESM.xlsx]

## Sheet: Folha1
	VIFT (1stA)	Z-score		VIFT (2ndA)	Z-score		Peak sprint speed (1stA)	Z-score		Peak sprint speed (2ndA)	Z-score		ASR (1stA)	Z-score		ASR (2ndA)	Z-score		TSA (1)	TSA (2)		(1) below 0 at TSA and (2) above 0 at TSA				VIFT (post-baseline	PSS (post-baseline	ASR (post-baseline						TSA_dif
	16.5	0.99582		17.5	1.06465		29.7	0.361809		31.7	0.633512		13.2	-0.0886474		14.2	0.178304		1.26898	1.87646		2				1	2	1		0.0454941	0.723974	0.651733		1.4212		2
	14.5	-0.507305		15	-0.90692		22.9	-2.02683		24.9	-1.53125		8.4	-1.53105		9.9	-1.01968		-4.06518	-3.45785		1				0.5	2	1.5		-0.864389	0.723974	1.00025		0.859838		2
	16.5	0.99582		17	0.670332		29.7	0.361809		28.7	-0.321531		13.2	-0.0886474		11.7	-0.518197		1.26898	-0.169396		2				0.5	-1	-1.5		-0.864389	-1.53844	-1.09087		-3.4937		1
	16.5	0.99582		16.5	0.276019		28.8	0.0456652		28.8	-0.289696		12.3	-0.359097		12.3	-0.351037		0.682388	-0.364714		2				0	0	0		-1.77427	-0.784305	-0.0453076		-2.60388		1
	16.5	0.99582		18	1.45896		32.2	1.23999		34.2	1.42938		15.7	0.662602		16.2	0.735505		2.89841	3.62384		2				1.5	2	0.5		0.955377	0.723974	0.303213		1.98256		2
	12.5	-2.01043		14.5	-1.30123		30	0.46719		31	0.410668		17.5	1.2035		16.5	0.819085		-0.339738	-0.0714796		1				2	1	-1		1.86526	-0.0301656	-0.742348		1.09275		2
	16.5	0.99582		18	1.45896		23.4	-1.8512		23.4	-2.00877		6.9	-1.9818		5.4	-2.27338		-2.83717	-2.82319		1				1.5	0	-1.5		0.955377	-0.784305	-1.09087		-0.919796		1
	16	0.620039		16.5	0.276019		27.1	-0.551495		27.1	-0.830887		11.1	-0.719697		10.6	-0.824657		-0.651153	-1.37953		1				0.5	0	-0.5		-0.864389	-0.784305	-0.393828		-2.04252		1
	14.5	-0.507305		15.5	-0.512607		29.8	0.396936		31.8	0.665347		15.3	0.542402		16.3	0.763365		0.432033	0.916105		2				1	2	1		0.0454941	0.723974	0.651733		1.4212		2
	14.5	-0.507305		16.5	0.276019		29.5	0.291555		30.5	0.251495		15	0.452252		14	0.122584		0.236502	0.650098		2				2	1	-1		1.86526	-0.0301656	-0.742348		1.09275		2
	14.5	-0.507305		16	-0.118294		25.8	-1.00815		25.8	-1.24474		11.3	-0.659597		9.8	-1.04754		-2.17505	-2.41057		1				1.5	0	-1.5		0.955377	-0.784305	-1.09087		-0.919796		1
	13.5	-1.25887		14.5	-1.30123		28.6	-0.0245889		28.4	-0.417035		15.1	0.482302		13.9	0.0947241		-0.801154	-1.62354		1				1	-0.2	-1.2		0.0454941	-0.935133	-0.881756		-1.77139		1
	15.5	0.244258		17	0.670332		28.9	0.0807922		29.9	0.0604861		13.4	-0.0285475		12.9	-0.183876		0.296502	0.546942		2				1.5	1	-0.5		0.955377	-0.0301656	-0.393828		0.531384		2
	15.5	0.244258		16	-0.118294		30.3	0.572571		32.3	0.82452		14.8	0.392152		16.3	0.763365		1.20898	1.46959		2				0.5	2	1.5		-0.864389	0.723974	1.00025		0.859838		2
	13.5	-1.25887		14.5	-1.30123		31.8	1.09948		31.8	0.665347		18.3	1.4439		17.3	1.04197		1.28451	0.406079		2				1	0	-1		0.0454941	-0.784305	-0.742348		-1.48116		1
	16	0.620039		16.5	0.276019		33.2	1.59126		32.2	0.792686		17.2	1.11335		15.7	0.596205		3.32465	1.66491		2				0.5	-1	-1.5		-0.864389	-1.53844	-1.09087		-3.4937		1
	13	-1.63465		13.5	-2.08986		30	0.46719		32	0.729016		17	1.05325		18.5	1.37629		-0.114206	0.0154427		1				0.5	2	1.5		-0.864389	0.723974	1.00025		0.859838		2
	16.5	0.99582		17.5	1.06465		23.4	-1.8512		24.4	-1.69043		6.9	-1.9818		6.9	-1.85548		-2.83717	-2.48126		1				1	1	0		0.0454941	-0.0301656	-0.0453076		-0.029979		2
	14.5	-0.507305		15.5	-0.512607		29.8	0.396936		32.8	0.983694		15.3	0.542402		17.3	1.04197		0.432033	1.51305		2				1	3	2		0.0454941	1.47811	1.34877		2.87238		2
	16.5	0.99582		17	0.670332		28.5	-0.059716		32.5	0.88819		12	-0.449247		15.5	0.540485		0.486857	2.09901		2				0.5	4	3.5		-0.864389	2.23225	2.39433		3.7622		2
MEDIA	15.175			16.15			28.67			29.71			13.495			13.56			-1.16573e-16	1.26565e-15						0.975	1.04	0.065
DESV	1.33056			1.26803			2.84681			3.14122			3.32779			3.58937			-0.0667885	-0.0987611						0.549521	1.32602	1.43464
